# Supplementary material for: Predicting Complete Cytoreduction with Preoperative [18F]FDG PET/CT in Patients with Ovarian Cancer: A Systematic Review and Meta-Analysis
Source: Diagnostics (Basel). 2024 Aug 10;14(16):1740. doi: 10.3390/diagnostics14161740 (PMC11353955; doi:10.3390/diagnostics14161740)
Supplement: Supplementary file 1 [file diagnostics-14-01740-s001.zip]

Archive with 1 entries (1 files):
- diagnostics-3134698-supplementary.pdf
